# Supplementary material for: Knowledge, attitude and practice of hepatitis B infection prevention among nursing students in the Upper West Region of Ghana: A cross-sectional study
Source: PLoS One. 2021 Oct 14;16(10):e0258757. doi: 10.1371/journal.pone.0258757 (PMC8516292; doi:10.1371/journal.pone.0258757)
Supplement: S2 Data — (XLS) [file pone.0258757.s004.xls]

## Sheet: Sheet1
PTOTAL2	KTOTOL2	ATOTAL2	Sex	Age	Maritalstatus	Religion	Ethnicity	Residence	College	Programme	Level_Study	Parent_Education	K1	K2	K3	K4	K5	K6	K7	K8	K9	K10	K11	K12	K13	K14	K15	K16	K17	K18	KTOTAL1	KTOTAL3	A1	A2	A3	A4	A5	A6	A7	A8	ATOTAL1	ATOTAL3	P1	P2	P3	P4	P5	P6	P7
1	2	2	1	1	1	0	1	0	1	0	0	1	1	1	1	1	0	0	0	0	1	1	0	1	0	0	1	1	0	1	10	1	0	0	1	1	1	1	0	1	5	1	0	0	0	0	0	0	1
1	1	2	0	0	1	0	3	1	1	0	0	0	1	0	0	0	0	0	1	1	0	0	0	0	0	1	0	0	1	1	6	1	0	0	0	1	1	1	1	1	5	1	1	1	0	0	1	0	0
2	2	1	0	1	1	1	2	0	1	0	0	0	1	1	0	1	0	1	1	0	1	0	0	1	0	1	1	1	0	0	10	1	0	0	1	1	0	1	0	1	4	1	1	1	1	0	1	0	1
2	2	2	0	0	1	0	1	0	1	0	0	0	1	1	0	1	0	0	1	0	1	1	1	1	1	1	0	1	1	1	13	1	0	1	1	1	1	1	0	0	5	1	1	1	0	0	1	0	1
3	2	1	0	1	1	1	1	1	1	1	0	0	0	1	0	1	0	0	1	1	1	1	1	1	1	1	1	1	1	1	14	1	0	1	0	1	1	1	0	0	4	1	1	1	1	0	1	1	1
2	2	2	0	0	1	1	1	0	1	0	0	0	0	0	1	1	0	1	1	1	1	1	1	0	1	1	0	1	0	1	12	1	0	1	1	1	0	1	0	1	5	1	1	1	1	0	1	0	1
2	2	2	0	0	1	1	1	0	1	0	0	0	0	0	1	1	0	1	1	1	1	1	1	0	1	1	0	1	0	1	12	1	0	1	1	1	0	1	0	1	5	1	1	1	1	0	1	0	1
2	2	2	0	1	1	1	2	1	1	0	0	1	0	1	1	0	1	1	1	1	1	1	0	0	1	1	0	1	1	0	12	1	1	0	1	1	1	1	1	0	6	1	1	1	1	0	1	0	1
3	2	2	1	1	0	0	1	1	1	1	0	1	1	1	1	1	0	1	1	1	1	1	1	1	0	1	0	1	1	0	14	1	1	0	1	1	1	1	0	1	6	1	1	1	1	1	1	0	1
2	1	2	0	1	1	0	3	1	1	0	0	0	0	0	0	1	0	0	1	1	1	0	0	0	0	0	0	1	0	0	5	1	0	1	1	1	1	1	0	1	6	1	1	1	1	1	1	0	1
1	2	2	0	0	1	0	1	1	1	0	0	1	1	1	1	0	1	1	1	0	1	1	1	0	1	1	0	1	1	0	13	1	1	1	1	1	0	0	1	1	6	1	1	1	0	0	1	0	0
1	2	3	1	0	1	0	1	0	1	0	0	1	1	1	1	1	1	1	1	1	1	1	1	0	1	1	0	1	0	0	14	1	1	1	1	1	1	1	1	1	8	2	1	0	0	0	1	1	0
1	2	2	1	1	1	0	1	1	1	0	0	0	1	1	1	1	1	1	1	1	1	1	1	0	1	0	0	1	1	0	14	1	0	1	1	1	1	1	0	1	6	1	0	0	0	0	1	0	1
1	2	2	0	1	0	0	1	1	1	0	0	0	0	0	1	1	0	1	1	1	1	1	1	0	0	0	0	1	0	1	10	1	1	1	1	1	1	0	1	0	6	1	1	0	1	0	1	0	1
3	3	3	1	1	0	1	1	1	1	1	0	1	0	1	1	1	1	1	1	1	1	1	1	1	0	1	0	1	1	1	15	2	0	1	1	1	1	0	1	1	7	2	1	1	1	1	1	0	1
3	2	2	0	1	1	0	1	1	1	1	0	0	1	1	0	1	1	1	1	1	1	0	1	1	1	1	0	1	1	0	14	1	0	1	1	0	1	1	1	1	6	1	1	1	1	1	1	0	1
3	3	1	0	1	0	1	1	1	1	1	0	0	1	0	1	0	1	1	1	1	1	1	1	1	1	1	1	1	1	0	15	2	0	0	1	0	1	1	0	0	3	1	1	1	1	0	1	1	1
3	2	2	0	1	1	0	1	1	1	1	0	0	1	1	1	0	1	1	1	1	1	0	1	0	1	1	0	1	1	1	14	1	0	1	1	0	1	1	1	1	6	1	1	1	1	0	1	1	1
1	2	2	0	1	1	1	1	1	1	1	0	0	0	0	1	1	0	0	1	1	1	1	0	0	1	1	1	1	1	0	11	1	0	1	1	1	1	1	0	1	6	1	1	0	0	0	1	0	1
3	2	1	1	0	1	0	1	1	1	1	1	1	1	1	0	0	0	1	1	1	1	1	0	0	0	1	0	1	1	1	11	1	0	1	1	1	1	1	0	0	4	1	1	1	1	0	1	1	1
1	2	2	0	1	1	1	3	1	1	0	0	0	1	0	0	1	0	0	1	1	1	1	0	1	0	1	0	1	1	0	10	1	1	0	0	1	1	1	1	1	6	1	0	0	0	0	1	0	1
1	2	2	1	1	1	1	1	1	1	0	0	0	0	0	0	1	0	1	1	1	1	1	0	1	0	1	0	1	1	1	11	1	0	0	1	1	1	1	0	1	5	1	1	1	1	0	1	0	0
2	2	2	1	0	1	1	1	1	1	0	0	0	1	1	1	1	0	0	1	1	1	1	1	1	0	1	0	1	1	1	14	1	0	1	1	1	1	1	0	1	6	1	1	1	1	0	1	0	1
2	2	3	1	0	1	1	1	1	1	0	0	0	1	1	1	1	0	0	1	1	1	1	1	1	0	1	0	1	1	1	14	1	0	1	1	1	1	1	1	1	7	2	1	1	1	0	1	0	1
1	2	2	1	1	1	1	1	1	1	1	0	1	1	0	1	1	0	1	1	1	1	1	1	0	1	1	0	1	1	1	14	1	1	0	1	1	1	1	1	0	6	1	0	0	0	0	0	0	0
3	2	2	1	1	0	0	1	1	1	0	0	1	1	1	1	1	1	0	1	1	1	0	1	0	1	1	0	1	1	0	13	1	0	1	1	1	1	1	0	0	5	1	1	1	1	0	1	1	1
3	1	2	0	1	0	0	3	0	1	0	0	1	0	0	0	0	1	1	1	1	1	0	1	1	1	1	0	1	1	0	11	1	0	1	1	1	1	1	0	1	6	1	1	1	1	1	1	0	1
1	2	2	0	0	1	1	2	0	1	0	0	1	0	1	1	1	0	1	1	1	1	1	0	0	0	1	0	1	1	1	12	1	0	1	1	1	1	0	0	1	5	1	0	0	0	0	1	1	1
3	2	1	0	1	1	0	1	0	1	0	0	1	1	1	1	1	1	0	1	1	1	1	0	0	1	1	0	1	1	1	14	1	0	0	1	1	1	1	0	0	4	1	1	1	1	0	1	1	1
2	2	2	0	1	1	1	2	0	1	0	0	1	0	1	1	1	1	1	1	1	1	1	1	0	1	0	0	1	0	0	12	1	0	1	1	1	0	1	0	1	5	1	1	1	1	0	1	0	1
3	2	1	0	0	0	1	3	0	1	0	0	1	0	1	1	0	1	1	1	1	1	1	1	1	0	1	0	1	0	1	13	1	0	0	1	0	1	1	1	0	4	1	1	1	1	1	1	1	1
3	2	1	1	1	1	0	3	0	1	0	0	1	1	1	1	1	0	0	1	1	1	1	1	1	1	1	0	1	1	1	15	2	0	0	1	0	1	1	1	0	4	1	1	1	1	1	1	0	1
1	2	2	1	1	1	0	3	0	1	0	0	0	1	0	0	1	0	1	1	1	1	1	1	0	0	1	0	1	1	1	12	1	1	0	1	1	1	1	0	1	6	1	1	1	0	0	0	0	0
2	2	2	1	0	1	0	1	1	1	0	0	0	0	0	1	1	1	1	1	1	1	0	0	0	1	1	0	1	1	1	12	1	0	1	1	1	1	1	0	0	5	1	1	1	0	0	1	0	1
1	2	2	1	0	1	1	2	1	1	1	0	0	1	1	0	0	1	0	1	0	1	1	1	1	0	1	0	0	0	1	10	1	1	1	0	1	1	0	1	1	6	1	1	0	0	0	0	0	0
3	2	1	0	0	1	0	3	1	1	0	0	1	0	0	0	1	1	1	1	1	1	1	1	1	1	1	1	1	0	0	13	1	0	0	1	1	1	1	0	0	4	1	1	1	1	0	1	1	1
2	2	2	0	0	1	0	3	1	1	0	0	0	0	0	0	1	1	1	0	1	1	1	1	1	1	1	1	1	1	0	13	1	0	1	1	1	1	1	0	1	6	1	1	1	1	0	1	0	1
3	1	1	1	0	1	0	1	1	1	1	1	1	0	0	1	1	0	0	1	1	1	1	0	1	0	1	0	1	0	0	9	1	0	0	0	1	1	1	0	0	3	1	1	1	1	0	1	1	1
3	1	1	0	1	1	0	3	0	1	0	0	1	0	0	1	1	0	0	1	1	0	0	0	0	0	0	0	0	0	0	4	1	0	1	0	1	0	1	0	0	3	1	1	1	1	0	1	1	1
3	3	1	0	1	0	0	3	0	1	0	0	1	0	0	1	1	0	1	1	1	1	1	1	1	1	1	0	1	1	0	15	2	0	0	1	1	1	1	1	0	4	1	1	1	1	1	1	0	1
1	1	1	0	1	1	0	3	0	1	1	0	0	0	0	1	1	1	0	1	1	0	1	0	0	0	1	1	1	0	0	9	1	0	0	1	1	0	0	1	0	3	1	1	1	1	0	1	0	0
2	2	2	1	0	1	0	1	1	1	0	0	1	1	1	1	1	0	1	1	1	1	1	0	0	0	1	0	1	1	1	13	1	0	1	1	1	0	0	1	1	5	1	1	1	0	0	1	0	1
2	2	2	0	1	1	0	1	0	1	0	0	0	1	0	1	0	1	0	1	1	1	1	0	1	1	1	0	1	0	0	11	1	0	1	1	1	1	0	0	1	5	1	1	1	1	0	1	0	1
2	2	2	0	0	1	1	3	0	1	1	0	0	0	1	1	1	0	0	1	1	0	1	1	1	0	1	0	1	1	1	12	1	0	1	1	1	1	1	0	0	5	1	1	1	1	0	1	0	1
2	2	2	0	1	1	0	3	0	1	1	0	0	1	1	0	1	0	0	1	1	1	1	1	1	1	1	0	1	1	1	14	1	1	0	1	1	1	0	1	1	6	1	1	1	1	0	1	0	1
2	3	1	0	1	0	0	3	0	1	1	1	1	1	0	1	1	1	0	1	1	1	1	0	1	1	1	1	1	1	1	15	2	0	0	0	1	1	1	1	0	4	1	1	1	1	0	1	0	1
2	2	2	1	0	1	1	3	1	1	1	0	0	1	1	1	1	0	1	1	1	0	1	1	1	0	1	0	1	1	1	14	1	1	1	0	1	1	0	0	1	5	1	1	1	0	0	1	0	1
2	2	3	0	0	1	1	3	1	1	0	0	1	0	0	1	1	0	1	1	1	1	1	1	0	1	1	1	1	0	0	12	1	1	1	1	1	1	1	1	1	8	2	1	1	1	0	1	1	1
3	3	2	0	0	1	1	1	0	1	1	1	1	1	1	0	1	1	1	1	1	1	0	1	1	1	1	1	1	1	0	15	2	0	1	1	1	1	1	0	1	6	1	0	1	1	1	1	1	1
3	2	2	0	1	1	1	2	0	1	1	1	0	1	1	0	0	1	0	1	1	1	1	1	1	1	1	1	1	1	1	15	2	0	0	1	1	1	1	1	1	6	1	0	1	1	1	1	1	1
1	2	2	0	1	1	0	1	1	1	1	1	0	1	1	0	1	1	1	1	1	1	1	0	0	1	1	1	1	0	1	14	1	0	1	1	1	1	1	0	0	5	1	1	1	1	0	1	0	0
3	1	2	0	0	1	1	2	1	1	1	1	0	0	1	0	1	0	0	1	1	0	1	0	0	0	1	0	1	0	1	8	1	0	0	1	1	1	1	1	1	6	1	1	1	1	0	1	1	1
2	2	2	1	1	0	1	2	1	1	1	1	0	0	1	1	1	0	0	1	1	1	1	1	1	1	1	0	1	1	0	13	1	0	1	1	1	1	1	0	1	6	1	1	1	1	0	0	0	1
1	2	1	1	1	1	1	1	1	1	1	0	0	0	1	1	1	1	1	1	1	1	1	0	0	1	1	0	1	0	1	13	1	1	0	1	0	0	1	1	0	4	1	1	0	0	0	1	0	0
2	2	2	1	0	1	0	1	0	1	1	0	0	0	1	0	0	0	1	1	1	1	1	0	1	1	1	0	1	1	0	11	1	0	0	1	1	1	1	1	1	6	1	1	1	1	0	1	0	1
2	1	2	1	1	1	0	1	1	1	1	0	1	0	1	1	1	1	0	1	1	0	1	0	0	0	1	0	1	0	0	9	1	1	0	1	1	1	0	1	1	6	1	1	1	1	0	1	0	1
1	2	2	0	1	1	1	2	0	1	1	0	1	0	0	0	1	0	0	1	1	1	1	0	0	1	1	1	1	0	1	10	1	0	0	1	1	1	1	1	0	5	1	0	0	1	0	1	0	1
3	2	1	1	1	1	0	1	1	1	1	1	1	1	1	1	1	1	1	1	1	1	1	1	0	1	0	0	1	0	1	14	1	0	0	1	1	1	1	0	0	4	1	0	1	1	1	1	1	1
1	2	2	1	0	1	1	2	0	1	0	0	1	1	0	0	1	1	1	1	1	0	1	0	0	0	0	1	1	1	0	10	1	1	0	0	1	1	1	1	0	5	1	1	0	0	0	1	0	1
2	1	2	0	1	1	0	3	0	1	1	0	1	0	0	1	1	1	0	1	1	0	1	0	0	0	0	1	1	1	0	9	1	0	1	1	1	1	1	0	1	6	1	1	1	1	0	1	0	1
2	1	2	1	0	1	0	1	0	1	1	0	0	0	0	1	1	1	1	1	1	1	0	0	0	0	0	1	1	0	0	9	1	1	1	1	1	1	0	0	0	5	1	1	1	1	0	1	0	1
2	1	2	0	0	1	0	3	1	1	1	0	0	1	1	0	0	0	0	0	1	1	0	1	0	0	0	0	0	0	0	5	1	0	0	1	1	1	1	0	1	5	1	1	1	1	0	1	0	1
3	3	3	0	0	1	0	1	0	1	1	1	1	1	1	1	1	1	0	1	1	1	0	1	1	1	1	1	1	1	0	15	2	1	1	1	1	1	1	1	1	8	2	1	1	1	0	1	1	1
3	1	3	0	1	1	1	3	1	1	1	1	1	0	0	0	1	0	0	1	0	0	1	0	0	1	1	0	1	0	0	6	1	1	1	1	1	1	1	1	1	8	2	1	1	1	0	1	1	1
2	2	1	0	0	1	1	2	0	1	1	0	1	1	0	1	1	1	1	1	1	0	1	1	0	1	1	0	1	1	0	13	1	1	1	1	0	0	1	0	0	4	1	1	1	1	0	1	0	1
1	1	1	0	0	0	1	3	1	1	1	1	0	1	0	0	0	0	0	1	1	1	0	0	1	1	1	1	1	0	0	9	1	0	0	1	1	0	0	0	0	2	1	0	0	0	0	0	0	0
2	1	2	0	0	1	1	2	0	1	1	0	0	0	0	0	1	0	0	1	1	0	0	0	0	0	1	1	1	1	0	7	1	1	0	1	1	0	0	1	1	5	1	1	1	1	0	1	0	1
3	2	3	0	0	1	1	3	1	1	1	1	1	1	0	1	1	0	1	1	1	0	1	0	0	1	1	0	1	1	0	11	1	1	1	1	1	0	1	1	1	7	2	1	1	1	1	1	0	1
2	3	2	1	0	1	0	3	0	1	1	0	0	1	1	1	1	0	1	1	1	1	1	1	1	1	1	1	1	1	1	17	2	0	1	1	1	1	1	0	1	6	1	1	1	1	0	1	0	1
3	2	3	0	1	1	0	1	1	1	0	0	1	0	0	1	1	0	1	0	1	1	0	1	0	1	1	1	1	0	1	11	1	1	0	1	1	1	1	1	1	7	2	1	1	1	0	1	1	1
3	1	3	1	0	1	1	2	0	1	1	1	1	0	0	0	1	1	1	1	1	1	0	1	0	1	1	1	1	0	0	11	1	0	1	1	1	1	1	1	1	7	2	1	1	1	0	1	1	1
2	2	1	0	0	1	1	3	0	1	0	0	1	0	1	0	1	0	1	1	0	1	1	1	1	0	1	0	1	0	1	11	1	0	0	0	0	0	1	1	0	2	1	1	1	1	0	1	0	0
3	2	3	0	0	1	1	1	1	0	0	0	1	1	1	0	1	0	1	1	0	1	1	1	1	1	1	1	1	0	1	14	1	1	0	1	1	1	1	1	1	7	2	1	1	1	0	1	1	1
1	2	2	0	1	1	0	3	1	0	0	0	0	0	1	1	1	0	1	1	1	1	1	1	1	0	1	0	1	1	1	14	1	0	0	1	1	1	1	0	1	5	1	0	1	0	0	1	0	1
1	3	3	0	1	1	1	1	1	0	0	0	0	1	1	1	1	1	1	1	1	1	1	1	1	1	1	0	1	0	1	16	2	0	1	1	1	1	1	1	1	7	2	0	0	0	0	1	1	1
2	2	1	0	0	1	1	3	1	0	0	0	0	0	0	1	0	1	1	1	1	1	1	1	0	1	0	1	1	1	0	12	1	0	0	1	1	1	0	1	0	4	1	1	1	1	0	1	0	1
1	2	2	0	1	1	0	1	0	0	1	0	0	1	1	1	0	0	0	1	1	1	1	1	0	1	1	1	1	0	0	12	1	1	0	1	1	0	1	1	0	5	1	1	0	0	0	0	1	1
3	2	2	0	0	1	1	1	0	1	1	0	1	0	1	1	1	0	1	1	1	1	1	0	0	0	1	0	1	0	0	10	1	1	0	1	1	0	0	1	1	5	1	1	1	1	1	1	0	1
3	2	2	0	0	0	1	1	0	1	1	0	1	0	1	1	1	0	1	1	1	1	1	0	0	0	1	0	1	0	0	10	1	1	0	1	1	0	0	1	1	5	1	1	1	1	1	1	0	1
3	2	3	1	0	1	1	1	1	1	1	1	1	1	1	1	1	0	0	1	1	1	1	1	0	1	1	0	1	0	1	13	1	1	1	1	1	1	1	1	1	8	2	1	1	1	1	1	0	1
2	2	1	0	1	1	1	3	1	1	1	0	0	0	1	1	1	0	0	1	0	1	1	1	0	1	1	1	1	1	1	13	1	0	1	0	1	0	0	0	1	3	1	1	1	1	1	1	0	1
2	2	2	0	1	1	1	2	1	0	0	0	1	1	1	1	1	0	1	1	0	1	1	1	0	1	1	0	1	0	0	12	1	0	1	1	1	0	1	0	1	5	1	1	1	1	0	1	0	0
3	1	2	0	0	1	1	2	0	1	1	0	1	1	1	0	0	0	0	1	1	1	0	1	1	1	1	1	1	1	0	12	1	0	1	1	1	1	1	1	0	6	1	1	1	1	0	1	1	1
2	1	2	0	0	1	1	2	0	1	1	0	0	1	1	0	1	0	0	1	1	0	1	0	1	0	0	0	1	0	0	8	1	0	1	1	1	0	1	0	1	5	1	1	1	1	0	1	1	0
1	1	1	0	0	1	1	3	1	1	1	0	0	0	0	0	1	0	0	1	0	1	1	0	0	0	0	1	1	1	0	7	1	0	0	0	0	0	1	1	0	2	1	1	1	1	1	0	0	0
1	1	1	0	0	1	1	1	1	1	1	1	0	1	0	0	0	0	0	1	0	1	0	1	0	0	0	0	1	0	0	5	1	1	0	1	0	0	0	0	0	2	1	1	0	0	0	1	0	0
3	2	3	0	1	1	1	1	0	0	0	0	1	0	1	1	1	0	0	1	1	1	1	0	0	1	1	1	1	0	0	11	1	1	1	1	1	1	1	1	0	7	2	1	0	0	0	1	0	0
1	1	2	0	0	1	1	3	0	1	1	1	1	0	1	0	0	0	0	1	1	1	1	0	0	0	1	0	1	1	0	8	1	0	1	1	1	1	0	0	1	5	1	0	0	1	0	1	0	1
3	2	3	1	1	1	1	1	1	0	0	0	1	1	1	1	1	1	1	1	1	0	1	0	0	0	1	0	1	1	1	13	1	1	0	1	1	1	1	1	1	7	2	1	1	1	0	1	1	1
3	2	1	0	1	1	1	2	0	1	0	0	1	1	1	1	0	0	0	1	1	1	0	1	1	1	1	1	1	1	0	13	1	0	0	1	1	0	1	1	0	4	1	1	1	1	1	1	0	1
2	1	3	0	0	1	0	3	0	0	0	0	0	1	1	0	1	0	0	1	1	1	1	0	0	0	1	0	1	0	0	9	1	1	1	1	1	1	1	1	1	8	2	1	1	1	0	1	0	1
3	2	3	1	0	1	1	1	0	0	1	1	0	0	1	0	1	0	0	1	1	0	1	1	0	1	1	0	1	1	0	10	1	1	1	1	1	1	1	1	1	8	2	1	1	1	0	1	1	1
2	2	1	1	1	1	1	1	0	0	0	0	0	0	0	1	1	1	1	0	0	1	0	1	0	1	0	0	1	1	1	10	1	0	1	1	1	0	0	1	0	4	1	1	0	0	0	1	1	1
3	2	3	0	0	1	1	1	0	0	1	1	0	0	1	1	1	0	1	1	1	1	1	0	1	1	1	0	1	0	0	12	1	1	1	1	1	1	1	1	1	8	2	1	1	1	1	1	0	1
1	2	2	1	1	1	1	1	0	0	1	1	0	0	1	0	0	1	1	1	1	1	0	0	0	1	1	0	1	1	1	11	1	0	1	1	1	1	1	1	0	6	1	1	0	0	0	1	0	1
3	2	3	1	1	1	0	3	0	0	1	1	1	0	0	0	1	1	1	1	1	1	1	1	0	1	0	0	1	0	1	11	1	1	1	1	1	1	1	0	1	7	2	1	1	1	1	1	0	1
2	2	2	0	0	1	1	2	1	0	1	1	0	0	1	1	0	0	1	1	1	1	1	1	0	1	1	1	0	0	0	11	1	1	0	1	1	1	1	1	0	6	1	1	1	1	0	1	0	1
1	2	2	0	1	1	0	1	0	0	1	1	0	0	1	1	0	1	1	1	1	1	1	1	0	0	0	0	1	0	0	10	1	1	0	1	1	0	0	1	1	5	1	1	1	0	0	1	0	0
2	2	2	0	0	1	1	3	0	0	0	0	0	0	0	1	1	0	0	1	1	1	1	0	0	1	1	0	1	0	1	10	1	1	1	0	1	0	1	1	1	6	1	1	1	1	1	1	0	0
2	2	2	0	0	1	1	1	1	0	0	0	0	1	1	0	1	0	1	1	1	1	1	0	0	1	1	1	1	1	1	14	1	1	1	1	1	1	1	0	0	6	1	1	1	1	1	1	0	0
3	2	3	0	1	1	1	2	1	0	0	0	1	1	1	0	0	1	1	1	1	1	1	0	1	1	1	0	1	1	1	14	1	1	0	1	1	1	1	1	1	7	2	1	1	1	1	1	0	1
3	3	3	0	0	1	1	2	0	0	0	0	0	1	1	1	1	1	0	1	1	1	1	0	0	1	1	1	1	1	1	15	2	1	1	1	1	1	1	1	1	8	2	1	1	1	0	1	1	1
3	2	3	0	1	1	1	2	0	0	0	0	1	1	1	1	0	1	1	1	1	1	1	0	0	1	1	0	1	1	1	14	1	1	1	1	1	1	1	1	1	8	2	1	1	1	0	1	0	1
2	2	2	1	1	1	0	3	1	0	0	0	1	0	1	1	1	1	0	1	1	1	1	0	0	1	1	1	1	1	0	13	1	0	0	1	1	1	1	1	1	6	1	1	0	1	0	1	1	1
2	2	2	1	0	0	1	1	0	0	0	0	0	0	0	1	1	0	1	1	1	1	1	0	0	0	1	1	0	1	0	10	1	0	1	0	1	0	1	1	1	5	1	1	1	1	0	1	0	1
3	2	3	0	0	1	1	1	1	0	0	0	1	0	1	1	1	1	1	1	1	1	1	0	0	1	1	0	1	0	1	13	1	1	1	1	1	0	1	1	1	7	2	1	1	1	1	1	0	1
3	1	3	0	0	1	1	1	1	0	0	0	1	1	0	1	0	0	0	1	0	1	1	0	0	1	1	0	1	0	1	9	1	1	1	1	1	0	1	1	1	7	2	1	1	1	1	1	0	1
1	1	2	0	1	1	1	2	1	0	0	0	0	0	0	0	0	0	1	1	1	1	0	0	0	1	0	0	1	0	0	6	1	0	1	1	0	1	1	1	1	6	1	0	0	0	0	1	0	1
1	1	1	0	1	1	0	1	1	0	0	0	1	0	0	0	0	1	0	0	0	0	1	0	1	0	0	0	0	0	0	3	1	1	0	0	0	0	0	1	0	2	1	0	0	0	0	0	0	0
1	2	2	0	0	1	0	3	0	0	1	0	0	0	1	0	1	1	0	1	1	1	0	0	1	0	1	1	1	0	1	11	1	0	0	1	1	1	1	1	0	5	1	1	0	0	0	1	0	1
3	2	3	0	1	1	1	1	1	0	0	0	1	1	0	0	1	0	1	1	1	1	1	1	0	0	1	0	1	1	1	12	1	1	1	1	1	1	1	1	1	8	2	1	1	1	1	1	0	1
1	2	2	0	1	1	1	1	1	0	0	0	1	0	0	0	1	0	1	1	1	1	1	1	0	1	1	0	1	0	1	11	1	0	1	1	1	1	1	0	1	6	1	1	0	0	0	1	0	0
1	1	1	0	1	1	1	2	1	0	0	0	1	0	0	1	1	0	0	1	1	1	1	0	0	1	1	0	1	0	0	9	1	0	1	1	1	0	0	0	0	3	1	1	0	0	0	1	0	1
3	1	2	0	1	1	0	3	0	0	0	0	1	0	0	0	0	0	0	1	1	1	0	1	0	1	1	1	1	1	0	9	1	1	1	1	1	0	0	1	1	6	1	1	1	0	1	1	1	1
1	1	1	0	0	1	1	3	1	0	0	0	0	0	0	0	0	1	1	1	0	0	1	0	0	0	0	0	0	1	0	5	1	0	0	0	0	0	0	0	0	0	1	0	0	0	0	1	0	1
3	2	2	1	1	1	0	1	1	0	0	0	1	1	0	0	1	0	0	1	1	1	1	1	0	0	1	1	0	1	1	11	1	1	0	1	1	0	0	1	1	5	1	1	1	1	1	1	1	1
3	2	3	0	1	1	1	2	0	0	0	0	1	1	1	1	0	1	0	1	1	1	1	0	0	1	1	1	1	0	1	13	1	1	1	1	1	0	1	1	1	7	2	1	1	1	1	1	1	1
2	2	1	0	1	1	1	1	1	0	0	0	0	0	1	1	1	1	1	1	1	0	1	1	0	1	0	1	1	0	0	12	1	1	0	1	1	0	1	0	0	4	1	1	1	1	0	1	1	0
1	2	2	0	0	0	0	1	0	0	0	0	1	0	0	1	1	1	0	1	1	1	1	0	0	0	1	0	1	1	1	11	1	1	1	1	0	0	0	1	1	5	1	1	0	0	0	1	1	0
3	2	3	0	1	1	1	3	0	0	0	0	1	1	1	0	0	1	0	1	1	1	1	0	0	1	1	1	1	0	1	12	1	1	1	1	1	0	1	1	1	7	2	1	0	1	1	1	1	1
1	1	2	0	0	1	0	3	0	0	0	0	1	0	0	0	1	0	0	0	1	1	1	0	0	1	0	0	0	0	1	6	1	1	1	1	1	1	0	0	1	6	1	1	1	0	0	0	0	1
2	3	2	0	1	0	1	2	0	1	1	1	1	1	1	0	0	1	0	1	1	1	1	1	1	1	1	1	1	1	1	15	2	0	0	1	1	1	1	1	1	6	1	1	1	1	0	1	0	0
3	2	3	0	0	1	0	1	1	1	1	1	0	1	1	0	1	1	1	1	1	1	1	0	0	1	1	1	1	0	1	14	1	1	1	1	1	1	1	1	0	7	2	1	1	1	0	1	1	1
3	1	2	0	0	1	1	2	1	1	1	1	0	0	1	0	1	0	0	1	1	0	1	0	0	0	1	0	1	0	1	8	1	0	0	1	1	1	1	1	1	6	1	1	1	1	0	1	1	1
2	2	3	1	1	1	1	2	1	1	1	1	0	0	1	1	1	0	0	1	1	1	1	1	1	1	1	0	1	1	0	13	1	0	1	1	1	1	1	1	1	7	2	1	1	1	0	0	0	0
1	2	1	0	1	1	1	1	1	1	1	1	0	0	1	1	1	1	1	1	1	1	1	0	0	1	1	0	1	0	1	13	1	1	0	1	0	0	1	1	0	4	1	1	0	0	0	1	0	0
2	2	2	0	0	1	0	1	0	1	1	1	0	1	1	0	0	0	1	1	1	1	1	0	1	1	1	0	1	1	0	12	1	0	0	1	1	1	1	1	1	6	1	1	1	1	0	1	0	1
2	1	2	1	1	1	0	1	1	1	1	1	0	0	1	1	1	1	0	1	1	0	1	0	0	0	1	0	1	0	0	9	1	1	0	1	1	1	0	1	1	6	1	1	1	1	0	1	0	1
2	1	2	0	0	1	1	2	1	1	1	0	0	0	1	0	1	0	0	1	1	0	1	0	0	0	1	0	1	0	1	8	1	0	0	1	1	1	1	1	1	6	1	1	1	1	0	1	0	1
2	2	1	1	1	1	1	2	1	1	1	0	0	0	1	1	1	0	0	1	1	1	1	1	1	1	1	0	1	1	0	13	1	0	0	1	1	1	1	0	0	4	1	1	1	1	0	0	0	1
1	2	1	1	1	1	1	1	1	1	1	0	1	0	1	1	1	1	1	1	1	1	1	0	0	1	1	0	1	0	1	13	1	1	0	1	0	0	1	1	0	4	1	1	0	0	0	1	0	0
2	2	2	0	0	1	0	1	0	1	1	0	0	1	1	0	0	0	1	1	1	1	1	0	1	1	1	0	1	1	0	12	1	0	0	1	1	1	1	1	1	6	1	1	1	1	0	1	0	1
2	1	2	0	1	1	0	1	1	1	1	0	0	0	1	1	1	1	0	1	1	0	1	0	0	0	1	0	1	0	0	9	1	1	0	1	1	1	0	1	1	6	1	1	1	1	0	1	0	1
2	2	2	1	1	1	0	1	0	1	1	1	0	1	1	0	0	0	1	1	1	1	1	0	1	1	1	0	1	1	0	12	1	0	0	1	1	1	1	1	1	6	1	1	1	1	0	1	0	1
2	1	2	0	1	1	0	1	1	1	1	1	0	0	1	1	1	1	0	1	1	0	1	0	0	0	1	0	1	0	0	9	1	1	0	1	1	1	0	1	1	6	1	1	1	1	0	1	0	1
3	1	2	0	1	1	1	2	1	1	1	1	0	0	1	0	1	0	0	1	1	0	1	0	0	0	1	0	1	0	1	8	1	0	0	1	1	1	1	1	1	6	1	1	1	1	0	1	1	1
2	2	3	1	1	1	1	2	1	1	1	0	0	0	1	1	1	0	0	1	1	1	1	1	1	1	1	0	1	1	0	13	1	0	1	1	1	1	1	1	1	7	2	1	1	1	0	0	0	0
1	2	1	0	1	1	1	1	1	1	1	0	0	0	1	1	1	1	1	1	1	1	1	0	0	1	1	0	1	0	1	13	1	1	0	1	0	0	1	1	0	4	1	1	0	0	0	1	0	0
2	2	2	1	0	1	0	1	0	1	1	0	0	1	1	0	0	0	1	1	1	1	1	0	1	1	1	0	1	1	0	12	1	0	0	1	1	1	1	1	1	6	1	1	1	1	0	1	0	1
1	2	3	1	0	1	0	1	0	1	1	0	1	1	1	1	1	1	1	1	1	1	1	1	0	1	1	0	1	0	0	14	1	1	1	1	1	1	1	1	1	8	2	1	0	0	0	1	1	0
3	2	3	1	1	1	0	1	1	1	1	1	1	1	1	1	1	1	1	1	1	1	1	1	0	0	0	0	1	1	0	13	1	0	1	1	1	1	1	1	1	7	2	1	1	1	0	1	1	1
2	2	2	0	1	0	0	1	1	1	0	0	0	0	0	1	1	0	1	1	1	1	1	1	0	0	0	0	1	0	1	10	1	1	1	1	1	1	0	1	0	6	1	1	1	1	0	1	0	1
1	3	2	1	1	1	0	1	1	1	0	0	0	0	1	1	1	1	1	1	1	1	1	1	1	0	1	0	1	1	1	15	2	1	1	0	1	1	0	1	1	6	1	1	0	0	0	1	0	0
2	3	2	0	1	1	0	1	1	1	0	0	0	1	1	1	1	1	1	1	1	1	1	1	1	1	1	0	1	1	1	17	2	0	1	1	0	1	1	1	1	6	1	1	1	1	0	1	0	1
1	2	3	1	1	1	0	1	0	1	1	0	1	1	1	1	1	0	0	0	0	1	1	0	1	0	0	1	1	0	1	10	1	1	0	1	1	1	1	1	1	7	2	0	0	0	0	0	0	1
1	1	2	0	0	1	0	3	1	1	0	0	0	1	0	0	0	0	0	1	1	0	0	0	0	0	1	0	0	1	1	6	1	0	0	0	1	1	1	1	1	5	1	1	1	0	0	1	0	0
2	2	1	0	1	1	1	2	0	1	1	0	0	1	1	0	1	0	1	1	0	1	0	0	1	0	1	1	1	0	0	10	1	0	0	1	1	0	1	0	1	4	1	1	1	1	0	1	0	1
2	2	3	0	0	1	0	1	0	1	0	0	0	1	1	0	1	0	0	1	0	1	1	1	1	1	1	0	1	1	1	13	1	1	1	1	1	1	1	1	1	8	2	1	1	0	0	1	0	1
1	2	3	0	1	1	1	1	1	1	1	1	1	0	1	0	1	0	0	1	1	1	1	1	1	1	1	1	1	1	1	14	1	1	1	1	1	1	1	1	1	8	2	1	1	1	0	1	0	0
2	2	3	0	0	1	1	1	0	1	1	0	0	0	0	1	1	0	1	1	1	1	1	1	0	1	1	0	1	0	1	12	1	1	1	1	1	0	1	1	1	7	2	1	1	1	0	1	0	1
2	2	3	0	0	1	1	1	0	1	0	0	0	0	0	1	1	0	1	1	1	1	1	1	0	1	1	0	1	0	1	12	1	1	1	1	1	0	1	1	1	7	2	1	1	1	0	1	0	1
2	2	3	0	1	1	1	2	1	1	0	0	0	0	1	1	0	1	1	1	1	1	1	0	0	1	1	0	1	1	0	12	1	1	0	1	1	1	1	1	1	7	2	1	1	1	0	1	0	1
3	2	2	0	1	1	1	1	1	1	1	1	1	1	1	1	1	0	1	1	1	1	1	1	1	0	1	0	1	1	1	15	2	1	0	1	1	1	1	0	1	6	1	1	1	1	1	1	0	1
2	1	3	0	1	1	0	3	1	1	0	0	0	0	0	0	1	0	0	1	1	1	0	0	0	0	0	0	1	0	0	5	1	0	1	1	1	1	1	1	1	7	2	1	1	1	1	1	0	1
2	2	2	0	0	0	0	1	1	1	0	0	1	1	1	1	0	1	1	1	0	1	1	1	0	1	1	0	1	1	0	13	1	1	1	1	1	0	0	1	1	6	1	1	1	1	1	1	0	0
1	2	2	0	1	1	1	3	1	1	1	0	0	1	0	0	1	0	0	1	1	1	1	0	1	0	1	0	1	1	0	10	1	1	0	0	1	1	1	1	1	6	1	0	0	0	0	1	0	1
1	2	2	0	0	1	1	1	1	1	1	1	1	0	0	0	1	0	1	1	1	1	1	0	1	0	1	0	1	1	1	11	1	0	0	1	1	1	1	0	1	5	1	1	1	1	0	1	0	0
2	2	3	0	0	1	1	1	1	1	1	0	1	1	1	1	1	0	0	1	1	1	1	1	1	0	1	0	1	1	1	14	1	0	1	1	1	1	1	1	1	7	2	1	1	1	0	1	0	1
2	2	1	0	0	1	1	1	1	1	1	0	1	1	1	1	1	0	0	1	1	1	1	1	1	0	1	0	1	1	1	14	1	0	1	1	1	1	1	1	1	7	2	1	1	1	0	1	0	1
1	2	2	0	1	1	1	1	1	1	1	0	1	1	0	1	1	0	1	1	1	1	1	1	0	1	1	0	1	1	1	14	1	1	0	1	1	1	1	1	0	6	1	0	0	0	0	0	0	0
2	2	3	1	1	1	1	3	0	1	1	0	1	0	1	1	1	0	0	1	1	0	1	1	1	0	1	0	1	1	1	12	1	1	1	1	1	1	1	1	1	8	2	1	1	1	0	1	0	1
2	2	2	1	1	1	0	3	0	1	1	0	0	1	1	0	1	0	0	1	1	1	1	1	1	1	1	0	1	1	1	14	1	1	0	1	1	1	0	1	1	6	1	1	1	1	0	1	0	1
3	2	3	1	1	1	1	3	0	1	1	0	0	1	0	1	1	1	0	1	1	1	1	0	1	1	1	1	1	1	1	15	2	1	1	1	1	1	1	1	1	8	2	1	1	1	1	1	1	1
2	2	2	0	0	1	1	3	1	1	1	0	1	1	1	1	1	0	1	1	1	0	1	1	1	0	1	0	1	1	1	14	1	1	1	0	1	1	0	0	1	5	1	1	1	0	0	1	0	1
3	3	3	0	1	1	1	3	0	1	1	1	1	1	1	1	1	0	0	1	1	1	1	1	1	1	1	0	1	1	1	15	2	1	1	1	1	1	1	1	1	8	2	1	1	1	1	1	1	1
1	2	2	0	1	1	0	3	0	1	1	0	0	1	0	0	1	0	1	1	1	1	1	1	0	0	1	0	1	1	1	12	1	1	0	1	1	1	1	0	1	6	1	1	1	0	0	0	0	0
2	2	3	0	0	1	0	1	1	1	1	0	0	0	0	1	1	1	1	1	1	1	0	0	0	1	1	0	1	1	1	12	1	0	1	1	1	1	1	1	1	7	2	1	1	0	0	1	0	1
1	2	2	0	0	1	1	2	1	1	1	0	0	1	1	0	0	1	0	1	0	1	1	1	1	0	1	0	0	0	1	10	1	1	1	0	1	1	0	1	1	6	1	1	0	0	0	0	0	0
2	3	3	0	1	1	1	3	0	1	1	0	0	1	1	1	1	0	0	1	1	1	1	1	1	1	1	0	1	1	1	15	2	1	1	1	1	1	1	1	1	8	2	1	1	1	0	1	0	1
1	2	2	0	1	1	0	3	0	1	1	0	0	1	0	0	1	0	1	1	1	1	1	1	0	0	1	0	1	1	1	12	1	1	0	1	1	1	1	0	1	6	1	1	1	0	0	0	0	0
2	2	3	0	0	1	0	1	1	1	1	0	0	0	0	1	1	1	1	1	1	1	0	0	0	1	1	0	1	1	1	12	1	0	1	1	1	1	1	1	1	7	2	1	1	0	0	1	0	1
1	2	2	0	0	1	1	2	1	1	1	0	0	1	1	0	0	1	0	1	0	1	1	1	1	0	1	0	0	0	1	10	1	1	1	0	1	1	0	1	1	6	1	1	0	0	0	0	0	0
2	3	2	1	1	1	1	2	0	1	1	1	1	1	1	0	0	1	0	1	1	1	1	1	1	1	1	1	1	1	1	15	2	0	0	1	1	1	1	1	1	6	1	1	1	1	0	1	0	0
1	2	3	1	1	1	0	1	1	1	1	1	0	1	1	0	1	1	1	1	1	1	1	0	0	1	1	1	1	0	1	14	1	1	1	1	1	1	1	1	0	7	2	1	1	1	0	1	0	0
3	1	2	1	1	1	1	2	1	1	1	1	0	0	1	0	1	0	0	1	1	0	1	0	0	0	1	0	1	0	1	8	1	0	0	1	1	1	1	1	1	6	1	1	1	1	0	1	1	1
2	2	3	0	1	1	1	2	1	1	1	1	0	0	1	1	1	0	0	1	1	1	1	1	1	1	1	0	1	1	0	13	1	0	1	1	1	1	1	1	1	7	2	1	1	1	0	0	0	1
1	2	1	0	1	1	1	1	1	1	1	1	0	0	1	1	1	1	1	1	1	1	1	0	0	1	1	0	1	0	1	13	1	1	0	1	0	0	1	1	0	4	1	1	0	0	0	1	0	0
2	2	2	0	0	1	0	1	0	1	1	1	0	0	1	0	0	0	1	1	1	1	1	0	1	1	1	0	1	1	0	11	1	0	0	1	1	1	1	1	1	6	1	1	1	1	0	1	0	1
2	1	2	0	1	1	0	1	1	1	1	1	0	0	1	1	1	1	0	1	1	0	1	0	0	0	1	0	1	0	0	9	1	1	0	1	1	1	0	1	1	6	1	1	1	1	0	1	0	1
3	2	2	1	1	0	1	2	0	1	1	1	1	1	1	0	0	1	0	1	1	1	1	1	1	1	1	1	1	1	1	15	2	0	0	1	1	1	1	1	1	6	1	1	1	1	1	1	0	1
1	2	3	1	1	1	0	1	1	1	1	1	1	1	1	0	1	1	1	1	1	1	1	0	0	1	1	1	1	0	1	14	1	1	1	1	1	1	1	1	0	7	2	1	1	1	0	1	0	0
3	1	2	1	0	1	1	2	1	1	1	1	0	0	1	0	1	0	0	1	1	0	1	0	0	0	1	0	1	0	1	8	1	0	0	1	1	1	1	1	1	6	1	1	1	1	0	1	1	1
2	2	3	0	1	0	1	2	1	1	1	1	0	0	1	1	1	0	0	1	1	1	1	1	1	1	1	0	1	1	0	13	1	0	1	1	1	1	1	1	1	7	2	1	1	1	0	0	0	1
1	2	1	0	1	1	1	1	1	1	1	1	0	0	1	1	1	1	1	1	1	1	1	0	0	1	1	0	1	0	1	13	1	1	0	1	0	0	1	1	0	4	1	1	0	0	0	1	0	0
1	2	2	0	1	1	0	1	0	1	1	1	0	0	1	0	0	0	1	1	1	1	1	0	1	1	1	0	1	1	0	11	1	0	0	1	1	1	1	1	1	6	1	1	1	1	0	0	0	0
1	1	2	0	1	1	0	1	1	1	1	1	0	0	1	1	1	1	0	1	1	0	1	0	0	0	1	0	1	0	0	9	1	1	0	1	1	1	0	1	1	6	1	1	1	1	0	0	0	1
1	3	2	0	1	1	1	2	0	1	1	1	0	1	1	0	0	1	0	1	1	1	1	1	1	1	1	1	1	1	1	15	2	0	0	1	1	1	1	1	1	6	1	1	1	1	0	1	0	0
1	2	3	0	1	1	0	1	1	1	1	1	0	1	1	0	1	1	1	1	1	1	1	0	0	1	1	1	1	0	1	14	1	1	1	1	1	1	1	1	0	7	2	1	1	1	0	1	0	0
3	1	2	1	0	0	1	2	1	1	1	1	1	0	1	0	1	0	0	1	1	0	1	0	0	0	1	0	1	0	1	8	1	0	0	1	1	1	1	1	1	6	1	1	1	1	0	1	1	1
1	2	3	0	1	1	1	2	1	1	1	1	0	0	1	1	1	0	0	1	1	1	1	1	1	1	1	0	1	1	0	13	1	0	1	1	1	1	1	1	1	7	2	1	1	1	0	0	0	0
1	2	1	0	1	1	1	1	1	1	1	1	0	0	1	1	1	1	1	1	1	1	1	0	0	1	1	0	1	0	1	13	1	1	0	1	0	0	1	1	0	4	1	1	0	0	0	1	0	0
1	2	2	0	1	1	0	1	0	1	1	1	0	0	1	0	0	0	1	1	1	1	1	0	1	1	1	0	1	1	0	11	1	0	0	1	1	1	1	1	1	6	1	1	1	1	0	0	0	0
1	1	2	0	0	0	0	1	1	1	1	1	0	0	1	1	1	1	0	1	1	0	1	0	0	0	1	0	1	0	0	9	1	1	0	1	1	1	0	1	1	6	1	1	1	1	0	0	0	0
3	2	2	0	1	1	1	2	0	1	1	1	1	1	1	0	0	1	0	1	1	1	1	1	1	1	1	1	1	1	1	15	2	0	0	1	1	1	1	1	1	6	1	1	1	1	1	1	0	1
1	2	3	0	1	1	0	1	1	1	1	1	0	1	1	0	1	1	1	1	1	1	1	0	0	1	1	1	1	0	1	14	1	1	1	1	1	1	1	1	0	7	2	1	1	1	0	1	0	0
3	1	2	1	0	1	1	2	1	1	1	1	0	0	1	0	1	0	0	1	1	0	1	0	0	0	1	0	1	0	1	8	1	0	0	1	1	1	1	1	1	6	1	1	1	1	0	1	1	1
1	2	3	0	1	1	1	2	1	1	1	1	1	0	1	1	1	0	0	1	1	1	1	1	1	1	1	0	1	1	0	13	1	0	1	1	1	1	1	1	1	7	2	1	1	1	0	0	0	1
1	2	1	0	0	1	1	1	1	1	1	1	0	0	1	1	1	1	1	1	1	1	1	0	0	1	1	0	1	0	1	13	1	1	0	1	0	0	1	1	0	4	1	1	0	0	0	1	0	0
1	2	2	0	1	1	0	1	0	1	1	1	0	0	1	0	0	0	1	1	1	1	1	0	1	1	1	0	1	1	0	11	1	0	0	1	1	1	1	1	1	6	1	1	1	1	0	1	0	0
1	1	2	0	1	1	0	1	1	1	1	1	0	0	1	1	1	1	0	1	1	0	1	0	0	0	1	0	1	0	0	9	1	1	0	1	1	1	0	1	1	6	1	1	1	1	0	0	0	1
1	2	1	0	0	1	1	1	1	1	1	1	0	0	1	1	1	1	1	1	1	1	1	0	0	1	1	0	1	0	1	13	1	1	0	1	0	0	1	1	0	4	1	1	0	0	0	1	0	0
1	2	2	0	1	1	0	1	0	1	1	1	0	0	1	0	0	0	1	1	1	1	1	0	1	1	1	0	1	1	0	11	1	0	0	1	1	1	1	1	1	6	1	1	1	1	0	0	0	1
1	2	1	0	0	1	0	1	0	1	0	0	1	1	1	1	1	0	0	0	0	1	1	0	1	0	0	1	1	0	1	10	1	0	0	1	1	0	1	0	0	3	1	0	0	0	0	0	0	1
1	1	2	1	0	1	0	3	1	1	0	0	0	1	0	0	0	0	0	1	1	0	0	0	0	0	1	0	0	1	1	6	1	0	0	0	1	1	1	1	1	5	1	1	1	0	0	1	0	0
2	2	1	0	0	1	1	2	0	1	0	0	1	1	1	0	1	0	1	1	0	1	0	0	1	0	1	1	1	0	0	10	1	0	0	1	1	0	1	0	1	4	1	1	1	1	0	1	0	1
1	2	3	0	1	1	0	1	0	1	1	0	0	1	1	0	1	0	0	1	0	1	1	1	1	1	1	0	1	1	1	13	1	1	1	1	1	1	1	1	1	8	2	1	1	0	0	1	0	1
1	2	3	0	1	1	1	1	1	1	0	0	0	0	1	0	1	0	0	1	1	1	1	1	1	1	1	1	1	1	1	14	1	1	1	1	1	1	1	1	1	8	2	1	1	1	0	1	0	0
3	2	3	1	0	1	1	1	0	1	0	0	0	0	0	1	1	0	1	1	1	1	1	1	0	1	1	0	1	0	1	12	1	1	1	1	1	0	1	1	1	7	2	1	1	1	1	1	0	1
2	2	3	0	1	1	1	1	0	1	1	0	0	0	0	1	1	0	1	1	1	1	1	1	0	1	1	0	1	0	1	12	1	1	1	1	1	0	1	1	1	7	2	1	1	1	0	1	0	1
2	2	3	0	0	1	1	2	1	1	0	0	0	0	1	1	0	1	1	1	1	1	1	0	0	1	1	0	1	1	0	12	1	1	0	1	1	1	1	1	1	7	2	1	1	1	0	1	0	1
1	3	2	0	1	1	1	1	1	1	0	0	0	1	1	1	1	0	1	1	1	1	1	1	1	0	1	0	1	1	1	15	2	1	0	1	1	1	1	0	1	6	1	1	0	0	0	1	0	0
2	1	3	1	1	1	0	3	1	1	0	0	0	0	0	0	1	0	0	1	1	1	0	0	0	0	0	0	1	0	0	5	1	0	1	1	1	1	1	1	1	7	2	1	1	1	1	1	0	1
1	2	2	1	0	1	0	1	1	1	0	0	1	1	1	1	0	1	1	1	0	1	1	1	0	1	1	0	1	1	0	13	1	1	1	1	1	0	0	1	1	6	1	1	1	0	0	1	0	0
1	2	3	0	1	1	0	1	0	1	1	0	1	1	1	1	1	1	1	1	1	1	1	1	0	1	1	0	1	0	0	14	1	1	1	1	1	1	1	1	1	8	2	1	0	0	0	1	1	0
3	2	3	0	1	0	0	1	1	1	0	0	1	1	1	1	1	1	1	1	1	1	1	1	0	1	0	0	1	1	0	14	1	0	1	1	1	1	1	1	1	7	2	1	1	1	0	1	1	1
3	2	2	1	0	1	0	1	1	1	0	0	0	0	0	1	1	0	1	1	1	1	1	1	0	0	0	0	1	0	1	10	1	1	1	1	1	1	0	1	0	6	1	1	1	1	0	1	1	1
1	3	2	0	1	0	0	1	1	1	0	0	0	0	1	1	1	1	1	1	1	1	1	1	1	0	1	0	1	1	1	15	2	1	1	0	1	1	0	1	1	6	1	1	0	0	0	1	0	0
2	3	2	0	1	1	0	1	1	1	0	0	0	1	1	1	1	1	1	1	1	1	1	1	1	1	1	0	1	1	1	17	2	0	1	1	0	1	1	1	1	6	1	1	1	1	0	1	0	1
2	3	3	0	1	1	0	1	1	1	0	0	0	1	1	1	1	1	1	1	1	1	1	1	1	1	1	0	1	1	1	17	2	1	1	1	0	1	1	1	1	7	2	1	1	1	0	1	0	1
2	3	2	0	1	1	0	1	1	1	0	0	0	1	1	1	1	1	1	1	1	1	1	1	0	1	1	0	1	1	1	16	2	0	1	1	0	1	1	1	1	6	1	1	1	1	0	1	0	1
1	2	3	1	0	0	1	1	1	1	0	0	1	0	0	1	1	0	0	1	1	1	1	0	0	1	1	1	1	1	0	11	1	0	1	1	1	1	1	1	1	7	2	1	0	0	0	1	0	1
1	2	3	0	0	1	1	1	1	1	0	0	0	1	1	0	0	0	1	1	1	1	1	0	0	0	1	0	1	1	1	11	1	1	1	1	1	1	1	0	1	7	2	0	0	0	0	1	0	1
1	2	3	0	0	1	0	1	0	1	1	0	1	1	1	1	1	0	0	0	0	1	1	0	1	0	0	1	1	0	1	10	1	1	0	1	1	1	1	1	1	7	2	0	0	0	0	0	0	1
1	1	2	1	0	1	0	3	1	1	0	0	0	1	0	0	0	0	0	1	1	0	0	0	0	0	1	0	0	1	1	6	1	0	0	0	1	1	1	1	1	5	1	1	1	0	0	1	0	0
2	2	1	1	1	1	1	2	0	1	0	0	0	1	1	0	1	0	1	1	0	1	0	0	1	0	1	1	1	0	0	10	1	0	0	1	1	0	1	0	1	4	1	1	1	1	0	1	0	1
2	2	3	0	0	1	0	1	0	1	0	0	0	1	1	0	1	0	0	1	0	1	1	1	1	1	1	0	1	1	1	13	1	1	1	1	1	1	1	1	1	8	2	1	1	0	0	1	0	1
1	2	3	0	0	1	1	1	1	1	0	0	0	0	1	0	1	0	0	1	1	1	1	1	1	1	1	1	1	1	1	14	1	1	1	1	1	1	1	1	1	8	2	1	1	1	0	1	0	0
3	2	3	0	0	1	1	1	0	1	0	0	0	0	0	1	1	0	1	1	1	1	1	1	0	1	1	0	1	0	1	12	1	1	1	1	1	0	1	1	1	7	2	1	1	1	1	1	0	1
2	2	3	1	0	1	1	1	0	1	0	0	1	0	0	1	1	0	1	1	1	1	1	1	0	1	1	0	1	0	1	12	1	1	1	1	1	0	1	1	1	7	2	1	1	1	0	1	0	1
2	2	3	1	1	1	1	2	1	1	0	0	0	0	1	1	0	1	1	1	1	1	1	0	0	1	1	0	1	1	0	12	1	1	0	1	1	1	1	1	1	7	2	1	1	1	0	1	0	1
1	3	2	0	1	1	1	1	1	1	0	0	0	1	1	1	1	0	1	1	1	1	1	1	1	0	1	0	1	1	1	15	2	1	0	1	1	1	1	0	1	6	1	1	0	0	0	1	0	0
2	1	3	0	1	1	0	3	1	1	0	0	0	0	0	0	1	0	0	1	1	1	0	0	0	0	0	0	1	0	0	5	1	0	1	1	1	1	1	1	1	7	2	1	1	1	1	1	0	1
1	2	2	1	0	1	0	1	1	1	0	0	1	1	1	1	0	1	1	1	0	1	1	1	0	1	1	0	1	1	0	13	1	1	1	1	1	0	0	1	1	6	1	1	1	0	0	1	0	0
1	2	3	0	0	1	0	1	0	1	0	0	1	1	1	1	1	1	1	1	1	1	1	1	0	1	1	0	1	0	0	14	1	1	1	1	1	1	1	1	1	8	2	1	0	0	0	1	1	0
3	2	3	0	1	0	0	1	1	1	0	0	1	1	1	1	1	1	1	1	1	1	1	1	0	1	0	0	1	1	0	14	1	0	1	1	1	1	1	1	1	7	2	1	1	1	0	1	1	1
3	2	2	1	0	1	0	1	1	1	0	0	0	0	0	1	1	0	1	1	1	1	1	1	0	0	0	0	1	0	1	10	1	1	1	1	1	1	0	1	0	6	1	1	1	1	0	1	1	1
1	3	2	0	0	0	0	1	1	1	0	0	1	0	1	1	1	1	1	1	1	1	1	1	1	0	1	0	1	1	1	15	2	1	1	0	1	1	0	1	1	6	1	1	0	0	0	1	0	0
2	3	2	0	1	1	0	1	1	1	0	0	0	1	1	1	1	1	1	1	1	1	1	1	1	1	1	0	1	1	1	17	2	0	1	1	0	1	1	1	1	6	1	1	1	1	0	1	0	1
3	3	1	0	1	1	0	1	1	1	0	0	1	1	1	1	1	1	1	1	1	1	1	1	1	1	1	0	1	1	1	17	2	0	1	1	0	1	1	0	0	4	1	1	1	1	1	1	0	1
2	3	2	0	1	1	0	1	1	1	0	0	0	1	1	1	1	1	1	1	1	1	1	1	0	1	1	0	1	1	1	16	2	0	1	1	0	1	1	1	1	6	1	1	1	1	0	1	0	1
1	2	3	0	0	1	1	1	1	1	0	0	0	0	0	1	1	0	0	1	1	1	1	0	0	1	1	1	1	1	0	11	1	0	1	1	1	1	1	1	1	7	2	1	0	0	0	1	0	1
1	2	3	0	0	1	1	1	1	1	0	0	0	1	1	0	0	0	1	1	1	1	1	0	0	0	1	0	1	1	1	11	1	1	1	1	1	1	1	0	1	7	2	0	0	0	0	1	0	1
1	2	3	0	1	1	0	1	0	1	0	0	1	1	1	1	1	0	0	0	0	1	1	0	1	0	0	1	1	0	1	10	1	1	0	1	1	1	1	1	1	7	2	0	0	0	0	0	0	1
1	1	2	0	0	1	0	3	1	1	0	0	0	1	0	0	0	0	0	1	1	0	0	0	0	0	1	0	0	1	1	6	1	0	0	0	1	1	1	1	1	5	1	1	1	0	0	1	0	0
2	2	1	0	1	1	1	2	0	1	0	0	1	1	1	0	1	0	1	1	0	1	0	0	1	0	1	1	1	0	0	10	1	0	0	1	1	0	1	0	1	4	1	1	1	1	0	1	0	1
2	2	3	0	0	1	0	1	0	1	0	0	0	1	1	0	1	0	0	1	0	1	1	1	1	1	1	0	1	1	1	13	1	1	1	1	1	1	1	1	1	8	2	1	1	0	0	1	0	1
1	2	3	0	0	1	1	1	1	1	0	0	0	0	1	0	1	0	0	1	1	1	1	1	1	1	1	1	1	1	1	14	1	1	1	1	1	1	1	1	1	8	2	1	1	1	0	1	0	0
1	2	3	0	0	1	1	1	0	1	0	0	0	0	0	1	1	0	1	1	1	1	1	1	0	1	1	0	1	0	1	12	1	1	1	1	1	0	1	1	1	7	2	1	1	1	0	0	0	1
2	2	3	1	1	1	1	1	0	1	1	1	1	0	0	1	1	0	1	1	1	1	1	1	0	1	1	0	1	0	1	12	1	1	1	1	1	0	1	1	1	7	2	1	1	1	0	1	0	1
2	2	3	1	1	1	1	2	1	1	0	0	0	0	1	1	0	1	1	1	1	1	1	0	0	1	1	0	1	1	0	12	1	1	0	1	1	1	1	1	1	7	2	1	1	1	0	1	0	1
1	3	2	0	1	0	1	1	1	1	0	0	0	1	1	1	1	0	1	1	1	1	1	1	1	0	1	0	1	1	1	15	2	1	0	1	1	1	1	0	1	6	1	1	0	0	0	1	0	0
2	1	3	1	1	1	0	3	1	1	0	0	0	0	0	0	1	0	0	1	1	1	0	0	0	0	0	0	1	0	0	5	1	0	1	1	1	1	1	1	1	7	2	1	1	1	1	1	0	1
1	2	2	1	0	1	0	1	1	1	0	0	1	1	1	1	0	1	1	1	0	1	1	1	0	1	1	0	1	1	0	13	1	1	1	1	1	0	0	1	1	6	1	1	1	0	0	1	0	0
1	2	3	0	0	1	0	1	0	1	0	0	1	1	1	1	1	1	1	1	1	1	1	1	0	1	1	0	1	0	0	14	1	1	1	1	1	1	1	1	1	8	2	1	0	0	0	1	1	0
3	2	3	0	1	1	0	1	1	1	0	0	1	1	1	1	1	1	1	1	1	1	1	1	0	1	0	0	1	1	0	14	1	0	1	1	1	1	1	1	1	7	2	1	1	1	0	1	1	1
3	2	2	0	0	0	0	1	1	1	0	0	0	0	0	1	1	0	1	1	1	1	1	1	0	0	0	0	1	0	1	10	1	1	1	1	1	1	0	1	0	6	1	1	1	1	0	1	1	1
1	3	2	0	1	1	0	1	1	1	0	0	0	0	1	1	1	1	1	1	1	1	1	1	1	0	1	0	1	1	1	15	2	1	1	0	1	1	0	1	1	6	1	1	0	0	0	1	0	0
3	3	2	1	0	0	0	1	1	1	0	0	0	1	1	1	1	1	1	1	1	1	1	1	1	1	1	0	1	1	1	17	2	0	1	1	0	1	1	1	1	6	1	1	1	1	1	1	0	1
2	3	3	0	0	1	0	1	1	1	0	0	0	1	1	1	1	1	1	1	1	1	1	1	1	1	1	0	1	1	1	17	2	1	1	1	0	1	1	1	1	7	2	1	1	1	0	1	0	1
2	3	2	0	1	1	0	1	1	1	0	0	0	1	1	1	1	1	1	1	1	1	1	1	0	1	1	0	1	1	1	16	2	0	1	1	0	1	1	1	1	6	1	1	1	1	0	1	0	1
1	2	3	1	0	1	1	1	1	1	1	0	1	0	0	1	1	0	0	1	1	1	1	0	0	1	1	1	1	1	0	11	1	0	1	1	1	1	1	1	1	7	2	1	0	0	0	1	0	1
1	2	3	0	0	1	1	1	1	1	0	0	0	1	1	0	0	0	1	1	1	1	1	0	0	0	1	0	1	1	1	11	1	1	1	1	1	1	1	0	1	7	2	0	0	0	0	1	0	1
2	3	2	1	1	1	0	1	1	1	0	0	0	1	1	1	1	1	1	1	1	1	1	1	1	1	1	0	1	1	1	17	2	0	1	1	0	1	1	1	1	6	1	1	1	1	0	1	0	1
1	2	2	0	0	1	1	2	0	0	0	0	1	1	0	0	1	1	0	1	1	1	1	0	0	1	0	1	1	0	1	11	1	0	0	1	1	1	1	0	1	5	1	1	0	0	0	1	0	1
3	3	3	0	1	1	1	2	0	0	0	0	1	1	1	0	1	1	1	1	1	1	0	1	1	1	1	1	1	1	0	15	2	1	0	1	1	1	1	1	1	7	2	0	1	1	1	1	0	1
2	1	2	0	0	1	1	1	1	0	0	0	1	0	0	0	0	1	0	1	1	1	0	1	0	0	1	1	1	1	0	9	1	1	0	1	0	0	1	1	1	5	1	1	1	1	0	0	0	1
1	1	2	0	1	1	1	2	0	0	0	0	0	0	0	0	1	0	0	0	1	1	1	1	0	1	0	0	1	0	0	7	1	0	0	1	1	0	1	1	1	5	1	1	0	0	0	0	0	0
3	2	2	0	0	1	1	2	0	0	0	0	1	0	0	1	1	0	1	1	1	1	1	0	0	1	1	0	1	0	1	11	1	0	0	1	0	1	1	1	1	5	1	1	1	1	1	1	0	1
1	2	2	0	1	1	1	1	1	0	0	0	0	1	1	1	1	0	1	1	1	1	0	1	0	0	1	0	1	0	1	12	1	1	0	1	1	0	1	1	1	6	1	1	0	0	0	1	0	0
2	2	3	0	0	1	1	1	1	0	0	0	1	0	0	1	1	0	1	1	1	1	1	1	0	1	1	0	1	0	0	11	1	1	1	1	1	1	1	1	1	8	2	1	1	1	1	1	0	1
3	1	2	1	1	1	1	2	1	0	0	0	1	0	0	0	1	0	1	1	1	1	1	1	0	1	0	0	1	0	0	9	1	0	0	1	1	1	1	1	1	6	1	1	1	1	1	1	0	1
1	2	2	0	1	1	1	2	0	0	0	0	0	0	0	1	1	0	1	0	1	0	0	1	0	1	1	1	1	0	1	10	1	1	0	0	1	1	1	1	1	6	1	1	0	0	0	1	0	1
1	2	2	0	1	1	1	3	0	0	0	0	0	0	1	1	1	0	1	1	1	1	1	1	0	1	1	0	1	0	0	12	1	0	1	1	1	1	0	1	0	5	1	1	0	0	0	0	0	1
3	2	3	0	0	1	1	1	0	0	0	0	1	0	1	1	1	1	1	1	1	1	1	1	0	1	1	0	1	0	0	13	1	1	1	1	1	1	1	1	1	8	2	1	1	1	1	1	0	1
3	2	3	0	0	1	1	2	0	0	0	0	1	0	0	0	1	1	1	1	1	1	1	1	0	1	1	0	1	0	1	12	1	1	1	1	1	1	1	1	1	8	2	1	0	0	0	1	1	1
1	2	2	0	1	0	1	2	0	0	0	0	1	1	1	1	1	0	1	1	1	1	1	1	0	1	0	0	0	0	1	12	1	0	0	1	1	1	1	1	1	6	1	0	0	0	0	1	0	1
1	1	2	0	0	1	0	1	1	0	0	0	1	0	0	1	1	1	1	1	0	0	0	0	0	1	1	1	1	0	0	9	1	1	0	1	1	0	1	1	1	6	1	0	0	0	0	1	1	1
3	2	3	1	1	1	1	1	0	0	1	1	1	0	0	1	1	1	1	1	1	1	1	1	0	1	1	0	1	0	1	13	1	0	1	1	1	1	1	1	1	7	2	1	1	1	1	1	0	1
1	1	2	1	1	1	0	3	0	0	0	0	0	0	0	1	1	1	1	1	1	0	0	1	0	0	1	0	0	0	0	8	1	0	0	1	1	1	1	0	1	5	1	1	0	0	0	1	0	0
2	1	2	0	1	1	0	1	0	0	0	0	0	0	0	1	1	0	1	1	1	1	0	1	0	1	0	0	0	0	1	9	1	0	0	1	1	0	1	1	1	5	1	1	1	1	1	0	0	1
1	1	2	0	0	1	1	1	0	0	0	0	1	0	1	0	0	0	1	1	1	0	1	1	0	0	0	1	1	0	0	8	1	0	1	1	1	1	0	0	1	5	1	1	1	0	0	0	0	1
1	1	2	0	0	1	1	1	0	0	0	0	1	0	0	1	0	1	1	0	1	1	1	0	0	1	1	0	0	0	1	9	1	0	1	0	1	1	1	0	1	5	1	1	0	0	0	0	0	1
2	2	2	1	1	1	1	1	1	0	1	0	0	1	0	1	1	1	0	1	0	0	0	1	1	1	1	0	1	1	1	12	1	1	0	0	1	1	1	1	1	6	1	1	1	0	1	1	0	1
3	3	3	0	0	1	1	2	1	0	1	0	1	1	0	0	1	1	1	1	1	1	0	1	1	1	1	1	1	1	0	15	2	0	1	1	1	1	1	1	1	7	2	1	1	1	1	1	0	1
2	2	3	0	0	1	1	2	1	0	1	0	1	1	1	1	1	0	0	0	0	1	0	1	1	0	1	1	1	1	1	12	1	1	1	1	1	0	1	1	1	7	2	1	1	0	0	1	0	1
1	1	2	0	0	1	1	2	1	0	1	1	0	0	0	0	0	0	1	1	1	0	1	0	0	0	0	0	0	0	0	4	1	1	1	0	1	1	0	1	0	5	1	0	0	0	0	1	0	0
2	1	1	0	0	1	1	3	0	0	1	0	0	0	0	1	1	0	0	0	1	0	1	0	0	0	1	0	1	0	1	7	1	0	1	0	1	0	0	1	1	4	1	1	0	0	0	1	1	1
2	1	1	0	0	1	1	2	0	0	1	0	1	0	0	0	1	0	1	1	1	1	0	1	1	0	0	0	0	0	0	7	1	1	0	1	0	0	1	0	1	4	1	1	1	1	1	1	0	0
2	1	2	1	1	1	1	3	0	0	1	0	0	0	1	0	1	0	0	0	1	0	0	0	1	1	1	0	1	1	0	8	1	1	1	0	0	1	1	1	1	6	1	1	1	0	0	1	0	1
2	2	2	0	0	1	1	2	1	0	1	0	0	0	1	1	1	0	0	1	1	1	1	0	0	0	1	1	1	1	0	11	1	0	0	1	1	1	1	1	1	6	1	1	1	1	0	1	0	1
1	1	2	0	1	1	1	1	1	0	0	0	1	1	0	1	0	0	0	1	1	1	1	0	0	0	0	0	1	0	1	8	1	1	1	1	1	0	1	1	0	6	1	0	0	0	0	1	0	1
3	2	3	0	1	0	1	1	0	0	0	0	1	1	0	0	1	0	1	1	1	1	1	1	0	1	0	0	1	1	0	11	1	1	1	1	1	0	1	1	1	7	2	1	1	1	1	1	0	1
1	1	1	0	0	1	1	3	0	0	1	0	0	0	0	1	1	0	0	1	1	0	1	0	1	0	0	1	0	0	0	7	1	0	0	0	1	0	0	1	1	3	1	0	0	0	0	1	0	1
2	1	1	0	1	1	1	2	0	0	1	1	1	0	0	0	1	1	0	1	1	0	0	1	1	0	1	0	1	0	1	9	1	1	0	1	0	0	0	0	1	3	1	1	1	0	0	1	0	1
2	2	1	0	1	1	1	2	0	0	1	0	1	0	1	0	1	1	0	1	1	1	0	1	1	0	1	0	1	1	1	12	1	0	0	0	0	0	0	0	1	1	1	1	1	1	1	1	0	0
1	2	1	0	0	1	1	2	1	0	0	0	0	0	0	1	1	1	1	1	1	0	1	0	1	1	0	1	1	0	0	11	1	1	0	1	1	0	0	0	1	4	1	1	0	0	0	1	0	1
1	1	1	0	1	1	0	1	0	0	0	0	1	0	0	0	0	0	1	1	1	0	1	0	0	0	0	0	0	0	0	4	1	1	0	0	0	0	1	0	0	2	1	0	0	0	0	1	0	1
1	2	1	1	0	1	1	2	0	0	0	0	0	0	0	0	1	0	0	1	1	1	1	0	0	1	1	0	1	1	1	10	1	0	1	1	1	1	0	0	0	4	1	0	0	0	0	0	0	0
1	2	2	0	0	1	0	3	0	0	0	0	1	1	0	1	0	0	0	1	1	1	0	1	1	0	1	1	1	1	1	12	1	1	0	0	1	1	1	1	1	6	1	1	1	0	0	0	0	1
1	2	2	0	1	1	1	2	0	0	0	0	0	0	0	1	1	1	1	1	1	1	0	1	0	1	1	0	1	1	0	12	1	1	0	1	1	0	1	1	0	5	1	1	0	0	0	1	0	1
2	1	2	0	0	1	1	2	0	0	1	0	1	0	0	0	1	0	0	1	1	0	0	1	0	0	0	1	1	0	0	6	1	0	0	1	1	0	1	1	1	5	1	1	1	0	0	1	0	1
1	1	1	0	1	1	1	3	0	0	0	0	1	0	0	0	1	0	1	1	0	1	1	1	1	0	1	0	0	1	0	9	1	0	1	0	1	0	0	0	1	3	1	1	1	0	0	1	0	1
1	1	1	0	0	1	1	3	1	0	1	0	1	0	0	0	1	0	1	0	1	1	0	0	0	1	1	1	1	0	0	8	1	1	0	1	1	0	1	0	0	4	1	1	0	0	0	0	0	0
3	2	3	0	0	0	1	1	1	0	0	0	0	0	0	0	0	1	1	1	1	1	0	1	1	1	1	0	1	1	0	11	1	1	1	1	1	1	1	1	1	8	2	1	1	1	0	1	1	1
1	1	1	0	1	1	1	2	1	0	1	0	0	0	0	1	0	1	1	0	0	0	0	0	0	1	0	1	0	0	0	5	1	0	0	0	0	0	0	0	0	0	1	0	0	0	0	1	0	0
1	1	1	1	1	1	1	2	0	0	1	0	0	0	1	0	1	0	0	1	1	1	0	0	0	1	0	0	0	0	1	7	1	1	0	1	1	0	1	0	0	4	1	0	0	0	0	0	1	1
1	1	1	0	0	1	1	1	0	0	0	0	0	1	0	0	1	1	1	0	0	1	0	1	0	0	0	0	0	1	0	7	1	0	0	1	0	0	1	0	0	2	1	1	1	0	1	1	0	0
3	1	2	0	1	1	0	3	1	0	0	0	0	0	0	0	0	0	0	0	0	0	1	0	0	0	0	0	1	0	1	3	1	1	0	1	1	0	0	1	1	5	1	1	1	1	1	1	1	1
1	1	2	0	1	1	1	3	0	0	0	0	0	1	0	1	1	0	0	0	0	0	0	0	1	0	0	1	1	0	0	6	1	1	0	1	1	1	0	0	1	5	1	1	1	0	0	1	0	0
3	2	1	1	0	1	1	1	1	0	0	0	1	1	1	1	1	0	1	1	1	1	1	1	0	1	1	0	1	1	0	14	1	0	1	1	1	1	0	0	0	4	1	1	1	1	1	1	1	1
2	1	2	0	1	1	1	3	0	0	0	0	0	0	0	0	1	1	1	1	0	1	0	1	0	0	0	0	1	1	0	8	1	1	0	0	1	0	1	1	1	5	1	1	1	0	1	1	0	1
1	2	1	0	1	1	1	1	1	0	0	0	1	1	0	0	1	1	0	1	1	1	1	0	0	1	1	0	1	0	1	11	1	0	0	1	1	0	0	1	1	4	1	1	0	0	0	1	0	1
1	2	2	0	0	1	1	1	1	0	0	0	1	0	1	0	1	1	0	1	1	1	1	0	0	1	0	1	1	0	0	10	1	0	1	1	1	0	1	0	1	5	1	1	1	1	0	0	0	0
1	2	2	0	0	1	0	1	0	0	0	0	0	0	1	1	1	0	1	1	1	1	1	1	0	1	1	0	1	1	0	13	1	1	1	1	1	1	0	0	1	6	1	1	1	0	0	1	0	0
3	2	3	0	1	0	1	1	1	0	0	0	0	0	1	0	1	1	1	1	1	1	1	1	0	1	1	0	1	1	1	14	1	1	1	1	1	1	1	1	1	8	2	1	1	1	0	1	1	1
1	2	3	1	1	1	0	1	1	0	0	0	1	1	1	0	1	1	1	1	1	1	1	1	0	0	1	0	1	0	1	13	1	1	1	1	1	1	1	1	1	8	2	1	1	1	0	0	0	0
1	2	3	1	0	1	1	1	0	0	0	0	0	1	0	1	1	0	1	1	1	1	1	0	0	1	1	1	1	0	0	12	1	1	1	1	1	1	1	1	1	8	2	1	0	0	0	1	0	1
2	1	2	1	1	1	1	1	1	0	0	0	1	1	0	0	1	0	1	1	1	1	0	0	0	1	1	0	0	1	0	9	1	0	0	1	1	0	1	1	1	5	1	1	1	1	0	1	1	0
3	2	2	1	0	1	0	1	0	0	0	0	0	1	0	1	1	1	1	1	1	1	1	1	0	1	1	0	1	1	0	14	1	1	0	1	1	1	1	0	1	6	1	1	1	1	1	1	1	1
3	2	2	1	0	1	1	1	0	0	0	0	1	1	1	1	1	1	1	1	1	1	1	1	1	1	1	1	1	0	0	16	2	1	1	1	1	0	1	1	0	6	1	1	1	1	0	1	1	1
2	2	3	0	0	1	0	1	0	0	0	0	1	1	0	0	1	1	0	1	1	1	1	1	0	1	0	1	1	0	1	12	1	1	1	1	1	1	1	1	1	8	2	1	1	1	0	1	0	1
2	1	2	1	0	1	1	2	0	0	1	1	0	0	1	0	0	0	0	1	1	1	1	0	0	1	1	0	1	0	0	8	1	0	1	1	1	0	0	1	1	5	1	0	1	1	0	1	0	1
2	2	2	0	1	1	1	2	0	0	0	0	0	0	0	1	0	1	1	1	1	1	1	1	0	1	1	0	1	1	0	12	1	0	0	1	1	1	0	1	1	5	1	1	1	1	0	0	0	1
2	1	2	1	0	1	0	1	0	0	1	1	0	0	0	0	1	1	0	1	0	1	1	0	0	1	0	0	1	0	1	8	1	1	0	0	0	1	1	1	1	5	1	1	1	1	0	1	0	1
1	2	1	0	0	1	0	3	0	0	1	1	1	0	0	1	1	1	1	1	1	1	1	1	0	0	0	1	1	1	0	12	1	1	0	1	1	0	0	0	0	3	1	0	0	0	0	1	0	1
1	2	2	0	0	1	0	1	0	0	0	0	1	0	0	1	1	0	1	1	1	1	1	1	0	1	1	0	1	0	1	12	1	1	1	1	1	0	0	1	1	6	1	1	0	0	0	1	0	1
2	2	2	1	1	1	1	1	1	0	1	1	0	0	1	1	1	1	1	1	0	1	0	0	0	0	1	0	1	0	1	10	1	1	0	1	1	1	1	0	1	6	1	1	1	1	0	1	0	0
1	1	2	1	0	1	1	2	0	0	1	1	0	1	1	0	0	1	0	0	0	1	0	1	0	0	0	0	0	0	1	6	1	1	0	1	0	1	0	1	1	5	1	1	0	0	0	0	0	0
2	2	3	1	1	1	1	2	0	0	1	1	0	0	0	1	1	0	1	1	1	1	1	1	0	0	0	0	1	0	1	10	1	1	0	1	1	1	1	1	1	7	2	1	1	1	0	0	0	0
1	2	2	0	0	1	0	1	0	0	0	0	0	0	0	1	1	0	1	1	1	1	1	1	0	1	1	0	1	0	1	12	1	1	1	1	1	0	0	1	1	6	1	1	0	0	0	1	0	1
1	1	2	0	0	1	1	1	0	0	1	0	1	0	1	1	1	0	0	1	1	1	1	0	0	0	0	0	1	0	0	8	1	0	1	0	1	1	0	1	1	5	1	0	0	0	0	1	0	0
3	2	3	1	0	0	1	2	0	0	1	0	1	1	1	0	1	0	0	1	1	0	1	1	0	1	1	0	1	1	0	11	1	1	1	1	1	1	1	1	1	8	2	1	1	1	1	1	1	1
1	2	2	1	1	1	1	2	0	0	0	0	1	0	0	1	1	0	1	1	1	1	1	1	1	0	1	1	0	1	0	12	1	0	1	1	1	1	1	0	1	6	1	1	0	0	0	0	0	1
1	2	2	0	0	1	1	2	1	0	1	1	1	0	1	0	1	1	1	1	1	1	1	0	0	1	1	1	1	1	1	14	1	1	1	1	1	0	1	0	0	5	1	1	0	0	0	0	1	1
3	2	3	1	0	0	1	1	1	0	1	1	1	1	1	0	1	1	1	1	1	1	1	1	1	1	1	1	1	0	1	16	2	0	1	1	1	1	1	1	1	7	2	1	1	1	0	1	1	1
1	1	2	0	0	1	1	1	1	0	1	0	1	0	0	0	1	0	0	1	1	1	0	0	0	1	1	1	1	1	0	9	1	0	1	1	1	0	1	1	1	6	1	1	1	0	0	0	0	1
2	1	1	0	1	1	1	1	0	0	0	0	0	0	0	0	0	1	1	1	1	1	1	0	0	1	0	0	1	0	0	8	1	0	1	0	1	1	1	0	0	4	1	1	1	1	0	1	0	1
1	1	1	0	1	1	1	2	0	0	0	0	0	0	0	0	0	0	1	0	0	0	0	0	0	0	0	1	1	0	0	3	1	0	0	1	1	1	0	0	0	3	1	0	0	0	0	1	0	1
1	1	1	0	0	1	0	1	0	0	0	0	0	0	0	0	0	1	1	1	1	1	1	0	0	0	0	1	1	0	0	8	1	0	0	1	1	0	0	0	1	3	1	1	1	0	0	1	0	0
1	1	1	0	0	1	1	2	1	0	1	0	1	0	0	0	1	1	0	0	0	0	1	0	1	0	0	0	0	0	0	4	1	1	1	0	1	0	0	0	1	4	1	1	1	0	0	0	0	0
2	1	1	0	0	1	0	2	0	0	0	0	0	0	0	0	1	0	1	1	1	1	0	0	0	0	0	1	1	0	0	7	1	0	0	1	1	1	0	0	1	4	1	1	0	0	0	1	1	1
2	1	1	0	1	1	1	2	1	0	1	1	1	0	0	0	0	1	0	0	1	0	0	0	0	1	1	1	0	0	0	5	1	0	0	0	0	0	0	0	0	0	1	1	1	0	0	0	1	1
1	2	2	0	0	1	0	3	0	0	0	0	0	1	1	0	1	0	1	1	1	1	0	0	0	1	0	1	1	0	0	10	1	1	0	1	1	1	0	1	1	6	1	1	0	0	0	1	0	1
3	1	1	0	1	0	1	2	0	0	1	1	1	0	0	1	0	0	1	0	0	0	0	0	0	1	1	0	0	0	1	5	1	1	0	0	0	0	0	0	0	1	1	1	1	1	1	0	1	1
3	1	1	0	1	1	1	1	0	0	0	0	1	0	0	0	0	1	1	1	1	1	0	1	0	0	0	1	1	0	0	8	1	0	0	1	1	1	1	0	0	4	1	1	1	1	1	1	0	1
2	2	1	0	0	1	1	1	0	0	1	1	0	1	0	1	0	0	1	1	1	1	0	1	0	0	1	1	1	1	1	12	1	0	0	1	1	1	0	0	0	3	1	1	1	1	0	1	0	0
2	2	1	1	1	1	0	3	0	0	1	0	0	1	0	0	0	1	1	1	1	1	1	1	0	1	1	1	1	1	1	14	1	0	0	1	1	1	1	0	0	4	1	1	1	1	1	1	0	0
2	3	1	0	1	1	1	3	1	0	1	0	1	1	0	0	0	1	1	1	1	1	1	1	1	1	1	1	1	1	1	15	2	0	0	1	1	1	1	0	0	4	1	1	1	1	1	0	0	0
3	1	1	1	1	1	1	1	1	0	1	1	0	0	0	0	1	0	1	0	0	0	1	1	0	0	0	1	1	0	1	7	1	1	1	0	0	0	1	0	1	4	1	1	1	1	1	1	0	1
2	2	3	1	0	1	1	1	0	0	1	1	0	0	1	0	1	0	0	1	1	0	1	1	0	1	1	0	1	1	0	10	1	1	1	1	1	1	1	1	1	8	2	1	1	1	0	1	0	1
2	2	1	0	1	1	1	1	0	0	1	1	1	0	0	1	1	1	1	0	0	1	0	1	0	1	0	0	1	1	1	10	1	0	1	1	1	0	0	1	0	4	1	1	0	0	0	1	1	1
3	2	3	0	0	1	1	1	0	0	1	1	0	0	1	1	1	0	1	1	1	1	1	0	1	1	1	0	1	0	0	12	1	1	1	1	1	1	1	1	1	8	2	1	1	1	0	1	1	1
3	2	3	1	1	1	1	1	0	0	1	1	0	0	1	0	0	1	1	1	1	1	0	0	0	1	1	0	1	1	1	11	1	0	1	1	1	1	1	1	1	7	2	1	1	1	0	1	1	1
3	2	3	1	1	1	0	3	0	0	1	1	0	0	0	0	1	1	1	1	1	1	1	1	0	1	0	0	1	0	1	11	1	1	1	1	1	1	1	0	1	7	2	1	1	1	1	1	0	1
2	2	2	0	1	1	1	2	1	0	1	1	0	0	1	1	0	0	1	1	1	1	1	1	0	1	1	1	0	0	0	11	1	1	0	1	1	1	1	1	0	6	1	1	1	1	0	1	0	1
1	2	2	0	1	1	0	1	0	0	1	0	0	0	1	1	0	1	1	1	1	1	1	1	0	0	0	0	1	0	0	10	1	1	0	1	1	0	0	1	1	5	1	1	1	0	0	1	0	0
3	2	3	0	0	1	1	1	0	0	1	1	0	0	1	0	1	0	0	1	1	0	1	1	0	1	1	0	1	1	0	10	1	1	1	1	1	1	1	1	1	8	2	1	1	1	1	1	0	1
2	2	1	1	1	1	1	3	0	0	1	1	0	0	0	1	1	1	1	0	0	1	0	1	0	1	0	0	1	1	1	10	1	0	1	1	1	0	0	1	0	4	1	1	0	0	0	1	1	1
2	2	1	0	1	1	1	1	0	0	1	1	0	0	1	1	1	0	1	1	1	1	1	0	1	1	1	0	1	0	0	12	1	0	0	1	1	0	1	0	0	3	1	1	1	1	1	1	0	0
1	2	3	1	1	1	1	1	0	0	1	1	1	0	1	0	0	1	1	1	1	1	0	0	0	1	1	0	1	1	1	11	1	0	1	1	1	1	1	1	1	7	2	1	0	0	0	1	0	1
2	2	3	1	1	1	0	3	1	0	1	1	0	0	0	0	1	1	1	1	1	1	1	1	0	1	0	0	1	0	1	11	1	1	1	1	1	1	1	0	1	7	2	1	1	1	0	1	0	1
2	2	2	0	1	1	1	3	1	0	1	1	0	0	1	1	0	0	1	1	1	1	1	1	0	1	1	1	0	0	0	11	1	1	0	1	1	1	1	1	0	6	1	1	1	1	0	1	0	1
1	2	2	0	1	1	0	1	0	0	1	1	0	0	1	1	0	1	1	1	1	1	1	1	0	0	0	0	1	0	0	10	1	1	0	1	1	0	0	1	1	5	1	1	1	0	0	1	0	0
1	1	2	0	1	1	1	2	0	0	0	0	1	0	0	0	1	0	0	0	1	1	1	1	0	1	0	0	1	0	0	7	1	0	0	1	1	0	1	1	1	5	1	1	0	0	0	0	0	0
1	2	2	0	1	1	1	2	0	0	0	0	1	0	0	1	1	0	1	1	1	1	1	0	0	1	1	0	1	0	1	11	1	0	0	1	0	1	1	1	1	5	1	1	1	1	0	1	0	1
1	2	2	0	1	1	1	1	1	0	0	0	0	1	1	1	1	0	1	1	1	1	0	1	0	0	1	0	1	0	1	12	1	1	0	1	1	0	1	1	1	6	1	1	1	0	0	1	0	0
3	2	3	0	0	1	1	1	1	0	1	1	1	0	0	1	1	0	1	1	1	1	1	1	0	1	1	0	1	0	0	11	1	1	1	1	1	1	1	1	1	8	2	1	1	1	1	1	0	1
2	1	2	1	1	1	1	2	1	0	0	0	1	0	0	0	1	0	1	1	1	1	1	1	0	1	0	0	1	0	0	9	1	0	0	1	1	1	1	1	1	6	1	1	1	1	1	1	0	0
1	2	2	0	1	1	1	2	0	0	0	0	0	0	0	1	1	0	1	0	1	0	0	1	0	1	1	1	1	0	1	10	1	1	0	0	1	1	1	1	1	6	1	1	0	0	0	1	0	1
1	2	3	0	1	1	1	3	0	0	0	0	0	0	1	1	1	0	1	1	1	1	1	1	0	1	1	0	1	0	0	12	1	1	1	1	1	1	0	1	1	7	2	1	0	0	0	0	0	1
2	2	3	0	0	1	1	1	0	0	0	0	1	0	1	1	1	1	1	1	1	1	1	1	0	1	1	0	1	0	0	13	1	1	1	1	1	1	1	1	1	8	2	1	1	1	0	1	0	1
2	2	1	0	0	1	1	2	0	0	1	1	1	0	0	0	1	1	1	1	1	1	1	1	0	1	1	0	1	0	1	12	1	0	1	1	0	1	1	0	0	4	1	1	0	0	0	1	1	1
1	2	2	0	1	1	1	2	0	0	0	0	1	1	1	1	1	0	1	1	1	1	1	1	0	1	0	0	0	0	1	12	1	0	0	1	1	1	1	1	1	6	1	1	1	1	0	0	0	0
1	1	2	0	0	1	0	1	1	0	0	0	1	0	0	1	1	1	1	1	0	0	0	0	0	1	1	1	1	0	0	9	1	1	0	1	1	0	1	1	1	6	1	0	0	0	0	1	1	1
3	2	3	1	1	1	1	1	0	0	1	1	1	0	0	1	1	1	1	1	1	1	1	1	0	1	1	0	1	0	1	13	1	0	1	1	1	1	1	1	1	7	2	1	1	1	1	1	0	1
1	1	2	1	1	1	0	3	0	0	0	0	0	0	0	1	1	1	1	1	1	0	0	1	0	0	1	0	0	0	0	8	1	0	0	1	1	1	1	0	1	5	1	1	0	0	0	1	0	0
1	1	2	0	1	1	0	1	0	0	0	0	0	0	0	1	1	0	1	1	1	1	0	1	0	1	0	0	0	0	1	9	1	0	0	1	1	0	1	1	1	5	1	1	1	1	1	0	0	0
1	1	2	0	0	1	1	1	0	0	0	0	1	0	1	0	0	0	1	1	1	0	1	1	0	0	0	1	1	0	0	8	1	0	1	1	1	1	0	0	1	5	1	1	1	1	0	0	0	1
3	2	3	0	0	1	1	1	0	0	1	1	0	0	1	0	1	0	0	1	1	0	1	1	0	1	1	0	1	1	0	10	1	1	1	1	1	1	1	1	1	8	2	1	1	1	0	1	1	1
2	2	1	0	1	1	1	1	0	0	1	1	0	0	0	1	1	1	1	0	0	1	0	1	0	1	0	0	1	1	1	10	1	0	1	1	1	0	0	1	0	4	1	1	0	0	0	1	1	1
2	2	3	1	1	1	1	1	0	0	1	1	0	0	1	1	1	0	1	1	1	1	1	0	1	1	1	0	1	0	0	12	1	1	1	1	1	1	1	1	1	8	2	1	1	1	1	1	0	0
1	2	3	0	0	1	1	1	0	0	1	1	0	0	1	0	0	1	1	1	1	1	0	0	0	1	1	0	1	1	1	11	1	0	1	1	1	1	1	1	1	7	2	1	0	0	0	1	0	1
1	2	3	0	0	1	0	3	0	0	1	1	0	0	0	0	1	1	1	1	1	1	1	1	0	1	0	0	1	0	1	11	1	1	1	1	1	1	1	0	1	7	2	1	1	1	0	0	0	0
1	2	2	1	1	1	1	2	1	0	1	1	1	0	1	1	0	0	1	1	1	1	1	1	0	1	1	1	0	0	0	11	1	1	0	1	1	1	1	1	0	6	1	1	1	1	0	1	0	0
1	2	2	0	0	1	0	1	0	0	1	1	0	0	1	1	0	1	1	1	1	1	1	1	0	0	0	0	1	0	0	10	1	1	0	1	1	0	0	1	1	5	1	1	1	0	0	1	0	0
1	2	2	0	0	1	1	3	0	0	1	0	0	0	0	1	1	0	0	1	1	1	1	0	0	1	1	0	1	0	1	10	1	1	1	0	1	0	1	1	1	6	1	1	1	1	0	0	0	0
1	2	2	0	0	1	1	1	1	0	0	0	0	1	1	0	1	0	1	1	1	1	1	0	0	1	1	1	1	1	1	14	1	1	1	1	1	1	1	0	0	6	1	1	1	1	1	0	0	0
3	2	3	0	1	1	1	2	1	0	0	0	1	1	1	0	0	1	1	1	1	1	1	0	1	1	1	0	1	1	1	14	1	1	0	1	1	1	1	1	1	7	2	1	1	1	0	1	1	1
3	3	3	0	0	1	1	2	0	0	1	1	0	1	1	1	1	1	0	1	1	1	1	0	0	1	1	1	1	1	1	15	2	1	1	1	1	1	1	1	1	8	2	1	1	1	1	1	1	1
1	2	3	1	0	1	1	2	0	0	0	0	0	1	1	1	0	1	1	1	1	1	1	0	0	1	1	0	1	1	1	14	1	1	1	1	1	1	1	1	1	8	2	1	0	0	0	1	0	1
1	2	2	0	0	1	0	3	1	0	0	0	0	0	1	1	1	1	0	1	1	1	1	0	0	1	1	1	1	1	0	13	1	0	0	1	1	1	1	1	1	6	1	1	0	0	0	1	0	1
1	2	2	0	1	1	1	1	0	0	1	0	1	0	0	1	1	0	1	1	1	1	1	0	0	0	1	1	0	1	0	10	1	0	1	0	1	0	1	1	1	5	1	1	0	0	0	1	0	1
3	2	3	1	0	1	1	1	1	0	1	0	1	0	1	1	1	1	1	1	1	1	1	0	0	1	1	0	1	0	1	13	1	1	1	1	1	0	1	1	1	7	2	1	1	1	1	1	0	1
3	1	3	0	0	1	1	1	1	0	0	0	1	1	0	1	0	0	0	1	0	1	1	0	0	1	1	0	1	0	1	9	1	1	1	1	1	0	1	1	1	7	2	1	1	1	1	1	0	1
1	1	2	0	1	1	1	2	1	0	0	0	0	0	0	0	0	0	1	1	1	1	0	0	0	1	0	0	1	0	0	6	1	0	1	1	0	1	1	1	1	6	1	0	0	0	0	1	0	1
1	2	1	0	0	0	1	1	1	0	1	1	0	1	1	0	1	1	0	0	1	1	0	1	0	1	1	1	1	1	0	12	1	0	0	1	1	1	1	0	0	4	1	1	1	0	0	1	1	0
1	2	1	0	1	1	1	1	0	0	1	1	0	1	1	0	1	0	0	0	1	1	1	0	0	1	1	1	1	1	0	11	1	0	0	1	1	1	1	0	0	4	1	0	1	0	0	0	0	1
1	1	2	0	1	1	1	1	1	0	1	1	0	0	0	1	0	0	0	1	1	1	1	1	0	0	0	1	1	1	0	9	1	0	0	1	1	1	1	0	1	5	1	0	0	0	0	1	1	0
1	1	1	0	1	1	0	3	1	0	1	1	0	0	1	0	0	1	0	1	0	0	0	1	0	0	1	0	0	1	0	6	1	0	1	1	0	0	1	0	1	4	1	0	1	0	0	1	0	1
1	1	1	0	1	1	0	3	0	0	1	1	1	1	0	0	0	0	1	1	0	0	0	1	0	1	0	0	0	0	0	5	1	0	0	0	1	0	1	0	1	3	1	1	0	0	0	1	0	1
1	1	1	1	1	1	1	1	1	0	1	1	0	0	1	1	0	1	1	0	1	0	0	0	0	1	0	1	1	0	0	8	1	0	0	0	0	0	1	0	1	2	1	1	1	0	0	1	0	0
2	2	1	1	1	1	1	1	0	0	1	1	1	1	1	1	1	0	0	0	1	1	1	1	1	1	1	1	1	1	0	14	1	0	0	1	0	1	1	0	1	4	1	1	1	1	0	1	0	1
[truncated: 3 more columns]
